# Supplementary material for: Novel Sources of Stripe Rust Resistance Identified by Genome-Wide Association Mapping in Ethiopian Durum Wheat (Triticum turgidum ssp. durum)
Source: Front Plant Sci. 2017 May 12;8:774. doi: 10.3389/fpls.2017.00774 (PMC5427679; doi:10.3389/fpls.2017.00774)
Supplement: Supplementary file 7 [file Data_Sheet_1.xlsx]

## Sheet: Sheet1
Novel Sources of Stripe Rust Resistance Identified by Genome-Wide Association Mapping in Ethiopian Durum Wheat (Triticum turgidum ssp. durum)
Weizhen Liu1, Marco Maccaferri2, Sheri Rynearson1, Tesfaye Letta3, Habtemariam Zegeye4, Roberto Tuberosa2, Xianming Chen5,6 and Michael Pumphrey1*
1 Department of Crop and Soil Sciences, Washington State University, Pullman, WA, USA, 2 Department of Agricultural Sciences, University of Bologna, Bologna, Italy, 3 Sinana Agricultural Research Center, Bale-Robe, Ethiopia, 4 Ethiopian Institute of Agricultural Research, Addis Ababa, Ethiopia, 5 United States Department of Agriculture – Agricultural Research Service, Wheat Health, Genetics, and …
*Correspondence: Dr. Michael Pumphrey, email: m.pumphrey@wsu.edu
File S1. Sample names, cultivated areas, seed sources and genetic architecture of 182 durum wheat landraces originating from Ethiopia.
DZARC=Debre Zeit Agricultural Research Center; SARC=Sinana Agricultural Research Center; NA= Not applicable
						Seedling response								Field response
						Infection type (0-9 scale)								Infection type (0-9 scale)								Disease severity (0-100%)
Accession Code	Accession name	Type	Cultivated area/ Released Institute	Seed source	STRUCTURE-based subgroup	PSTv-37	PSTv-40	PSTv-51	PSTv-106	PSTv-110	PSTv-14	PSTv-18		MTV14	SPM14	WHT14	MTV15	CLF15	SPM15	BLUP		MTV14	SPM14	WHT14	MTV15	CLF15	SPM15	BLUP
EDWL-1	WC-1no.4	Landrace	Wello	DZARC	1	8	8	8	7	2	8	2		5	8	7	8	6	8	6.7049		30	50	30	80	30	40	41.2101
EDWL-2	WC-1no.59	Landrace	Wello	DZARC	1	8	7	NA	5	2	6	4		6	8	7	7	7	8	6.8551		50	70	50	70	40	60	53.11
EDWL-4	WC-4no.2	Landrace	Wello	DZARC	1	8	8	6	8	8	6	3		7	5	7	6	7	7	6.2545		50	15	60	70	50	60	47.9038
EDWL-7	DW-K-Ino.96	Landrace	DZARC	DZARC	1	2	4	2	2	8	2	2		3	1	3	4	3	3	2.9513		15	2	5	40	20	20	17.7078
EDWL-8	DW-K-Ino.131	Landrace	DZARC	DZARC	1	2	7	6	2	8	2	2		3	3	2	4	3	5	3.4018		20	5	10	40	20	30	21.129
EDWL-22	DW-B1no.98	Landrace	Bichena	DZARC	1	8	7	5	8	8	7	2		7	7	6	7	8	8	6.8551		80	20	50	80	40	40	48.6475
EDWL-23	Gojam-23no.39	Landrace	Gojam	DZARC	1	8	7	4	6	8	4	2		5	3	3	1	4	5	3.5519		50	15	10	2	20	20	19.939
EDWL-24	Gojam-24no.23	Landrace	Gojam	DZARC	1	8	8	6	8	8	8	2		5	4	5	4	3	7	4.6029		60	15	20	40	10	20	27.079
EDWL-25	Gojam-24no.33	Landrace	Gojam	DZARC	1	3	5	4	2	7	2	2		3	3	2	4	4	5	3.5519		25	10	5	50	20	10	20.3853
EDWL-26	Tigray-8no.7	Landrace	Tigray	DZARC	1	8	8	8	5	5	8	2		7	7	7	6	7	7	6.5548		80	40	80	70	90	70	66.4974
EDWL-27	Tigray-8no.13	Landrace	Tigray	DZARC	1	8	8	8	2	4	8	2		7	8	7	7	8	7	7.0052		70	40	80	70	90	70	65.0099
EDWL-28	Tigray-8no.1	Landrace	Tigray	DZARC	1	8	NA	8	5	2	8	2		7	7	8	6	7	6	6.5548		50	50	80	70	90	70	63.5224
EDWL-29	Shoa-28no.15	Landrace	Shoa	DZARC	1	8	8	5	8	8	6	2		6	1	4	5	6	5	4.4528		30	2	20	70	30	40	31.0952
EDWL-31	Shoa-28no.22	Landrace	Shoa	DZARC	1	8	7	5	8	8	2	2		5	4	4	3	3	5	4.00235		40	10	20	20	5	20	19.6415
EDWL-34	WC-2no.12	Landrace	Wello	DZARC	1	2	5	2	2	0	2	2		1	2	1	1	3	1	1.7502		2	5	2	2	5	2	5.2129
EDWL-37	WC-2no.47	Landrace	Wello	DZARC	1	8	8	7	7	7	6	5		3	6	5	5	5	6	4.9032		20	30	30	60	30	30	32.2852
EDWL-41	WC-2no.100	Landrace	Wello	DZARC	1	2	3	2	1	2	2	2		2	1	2	1	1	1	1.6		5	2	5	2	2	2	5.2129
EDWL-42	WC-4no.78	Landrace	Wello	DZARC	1	2	2	2	2	2	2	2		2	2	1	1	1	1	1.6		5	5	2	2	2	2	5.2129
EDWL-48	WC-9no.104	Landrace	Wello	DZARC	1	8	7	8	2	2	8	2		7	6	5	3	5	7	5.3536		40	30	40	30	50	70	41.2101
EDWL-62	DW-K-Ino.39	Landrace	DZARC	DZARC	1	2	1	2	2	6	2	2		2	3	2	3	3	4	2.9513		10	5	5	15	10	15	11.4604
EDWL-63	DW-K-Ino.42	Landrace	DZARC	DZARC	1	2	4	2	1	6	2	2		3	2	1	3	3	4	2.8012		15	5	2	15	5	20	11.7579
EDWL-64	DW-K-Ino.52	Landrace	DZARC	DZARC	1	2	3	5	1	6	2	2		3	1	1	3	3	3	2.5009		10	2	2	10	5	10	8.3366
EDWL-65	DW-K-Ino.63	Landrace	DZARC	DZARC	1	2	2	2	2	6	2	2		3	2	2	3	3	4	2.9513		10	5	5	15	20	20	13.6916
EDWL-66	DW-K-Ino.67	Landrace	DZARC	DZARC	1	2	2	2	2	5	2	2		3	1	1	3	3	4	2.651		15	2	2	10	20	20	12.7991
EDWL-67	DW-K-Ino.128	Landrace	DZARC	DZARC	1	2	2	2	2	5	2	2		2	2	2	3	3	4	2.8012		5	5	5	10	20	15	11.4604
EDWL-97	DW-K2no.40	Landrace	DZARC	DZARC	1	1	1	5	2	8	2	2		3	1	1	3	2	4	2.5009		15	2	2	10	5	15	9.8241
EDWL-98	DW-K2no.47	Landrace	DZARC	DZARC	1	2	3	6	2	8	2	2		3	1	2	3	1	4	2.5009		10	2	5	20	2	20	11.3116
EDWL-100	Gojam-23no.3	Landrace	Gojam	DZARC	1	2	6	3	2	4	2	2		3	2	1	3	1	4	2.5009		15	5	2	40	2	10	13.5428
EDWL-102	Selam	Cultivar	DZARC	DZARC	1	2	4	2	2	7	2	2		2	3	2	5	1	5	3.1015		10	5	5	40	2	25	15.4766
EDWL-127	2000/01population69-47FRno.75	Landrace	Bale	SARC	1	5	2	6	2	0	5	2		2	3	3	2	1	6	2.9513		10	10	20	5	2	15	11.7579
EDWL-128	2000/01population69-47FRno.83	Landrace	Bale	SARC	1	2	2	5	2	1	2	2		2	4	4	3	1	7	3.5519		5	10	15	10	2	15	11.0141
EDWL-129	2000/01population69-47FRno.93	Landrace	Bale	SARC	1	2	2	6	1	2	4	2		3	3	3	2	5	6	3.7021		10	10	5	5	15	10	10.7166
EDWL-130	2000/01population69-47FRno.95	Landrace	Bale	SARC	1	8	5	8	2	3	7	2		7	7	7	7	7	7	6.7049		30	50	80	90	80	80	63.5224
EDWL-131	2000/01population69-47FRno.99	Landrace	Bale	SARC	1	3	2	5	2	2	3	2		2	4	3	3	1	3	2.8012		15	20	40	10	2	20	18.4515
EDWL-132	2000/01population69-47FRno.101	Landrace	Bale	SARC	1	8	2	7	2	2	7	2		6	7	4	4	4	8	5.3536		90	20	20	50	30	50	41.2101
EDWL-133	2000/01population69-47FRno.102	Landrace	Bale	SARC	1	7	2	4	1	2	6	2		2	3	3	1	1	8	3.1015		5	5	30	2	2	15	11.3116
EDWL-134	2000/01population69-47FRno.103	Landrace	Bale	SARC	1	8	7	2	2	5	2	2		2	3	5	4	3	7	4.00235		5	5	15	30	5	40	17.4103
EDWL-135	2000/01populationFRno.11	Landrace	Bale	SARC	1	2	6	7	2	7	2	2		2	3	3	4	3	6	3.5519		5	10	15	20	5	30	15.1791
EDWL-136	2000/01populationFRno.16	Landrace	Bale	SARC	1	3	5	7	2	8	2	2		2	3	2	4	3	6	3.4018		5	5	10	20	5	25	12.9478
EDWL-137	2000/01populationFRno.29	Landrace	Bale	SARC	1	2	7	8	2	8	2	2		2	3	3	5	3	4	3.4018		5	10	15	20	5	20	13.6916
EDWL-138	2000/01populationFRno.30	Landrace	Bale	SARC	1	7	1	2	8	4	2	2		2	5	5	3	3	7	4.1525		5	10	15	5	5	40	14.4353
EDWL-139	2000/01populationFRno.40	Landrace	Bale	SARC	1	6	1	2	7	2	3	2		2	3	5	3	1	7	3.5519		5	5	15	10	2	50	15.4766
EDWL-140	2000/01populationFRno.43	Landrace	Bale	SARC	1	2	4	7	2	6	2	2		2	1	3	4	1	4	2.651		20	2	10	5	2	10	9.8241
EDWL-141	2000/01populationFRno.45	Landrace	Bale	SARC	1	4	2	2	8	2	2	2		2	5	3	3	3	6	3.7021		5	10	5	10	5	50	15.1791
EDWL-142	2000/01populationFRno.85	Landrace	Bale	SARC	1	7	5	8	7	3	6	2		6	5	4	4	5	7	5.0534		30	20	20	60	15	50	31.5414
EDWL-143	2000/01populationFRno.87	Landrace	Bale	SARC	1	2	5	6	2	3	0	0		3	2	3	4	3	5	3.4018		20	5	5	10	10	20	12.9478
EDWL-144	2000/01populationFRno.88	Landrace	Bale	SARC	1	2	5	2	2	2	2	2		3	2	1	2	3	6	2.9513		15	5	2	5	5	20	10.2704
EDWL-145	2000/01population75-51FRno.92	Landrace	Bale	SARC	1	2	3	2	2	4	2	2		3	2	2	5	3	5	3.4018		20	10	10	30	5	20	16.6666
EDWL-146	2000/01population75-51FRno.15	Landrace	Bale	SARC	1	2	1	2	2	4	0	2		2	2	3	1	2	5	2.651		20	5	5	2	5	10	9.5266
EDWL-147	2000/01population75-51FRno.23	Landrace	Bale	SARC	1	2	5	7	NA	1	2	1		4	2	1	4	3	6	3.4018		50	5	2	30	5	15	18.4515
EDWL-149	2000/01population75-51FRno.41	Landrace	Bale	SARC	1	2	5	8	2	8	2	2		3	2	3	4	3	5	3.4018		20	5	10	20	5	15	13.6916
EDWL-150	2000/01population75-51FRno.51	Landrace	Bale	SARC	1	2	5	8	2	8	2	2		2	2	3	4	3	6	3.4018		5	5	10	20	5	20	12.2041
EDWL-151	2000/01population75-51FRno.57	Landrace	Bale	SARC	1	4	2	2	8	7	4	2		2	1	4	1	1	6	2.651		5	2	10	2	2	20	8.6341
EDWL-152	2000/01population90FRno.59	Landrace	Bale	SARC	1	3	6	2	9	8	2	2		2	2	3	5	3	6	3.5519		15	5	15	50	5	20	18.8978
EDWL-153	2000/01population75-51FRno.92	Landrace	Bale	SARC	1	2	2	2	2	2	2	2		3	1	3	4	3	4	3.1015		10	2	5	40	5	20	14.7328
EDWL-155	2000/01population37-30BDIno.10	Landrace	Bale	SARC	1	2	0	2	2	2	0	2		2	2	2	2	1	5	2.5009		10	5	5	5	2	20	9.5266
EDWL-156	2000/01population37-30BDIno.12	Landrace	Bale	SARC	1	8	5	2	7	3	2	2		2	3	3	1	2	4	2.651		15	10	5	2	2	20	10.5679
EDWL-157	2000/01population37-30BDIno.20	Landrace	Bale	SARC	1	8	7	7	8	7	7	2		6	6	6	3	4	7	5.2035		50	40	50	30	30	50	39.7226
EDWL-158	2000/01population37-30BDIno.26	Landrace	Bale	SARC	1	8	2	8	7	4	8	2		7	6	7	3	5	7	5.6539		50	30	70	20	40	60	42.6976
EDWL-160	2000/01population37-30BDIno.48	Landrace	Bale	SARC	1	7	4	7	7	3	8	2		4	7	5	4	4	6	4.9032		50	30	40	30	30	50	36.7476
EDWL-163	2000/01population37-30BDIno.63	Landrace	Bale	SARC	1	2	2	2	2	1	2	2		2	2	NA	1	1	1	1.6936		15	10	NA	2	2	2	8.6432
EDWL-164	2000/01population37-30BDIno.105	Landrace	Bale	SARC	1	7	2	4	8	7	6	2		4	5	NA	3	4	7	4.5203		20	30	NA	10	20	40	24.1952
EDWL-165	2000/01population14no.3	Landrace	Bale	SARC	1	7	2	4	7	6	5	2		4	3	NA	3	5	6	4.167		15	10	NA	20	20	50	23.3215
EDWL-166	2000/01population14no.5	Landrace	Bale	SARC	1	2	2	2	2	5	2	2		3	3	NA	1	3	4	2.9303		15	10	NA	2	5	20	12.3128
EDWL-168	2000/01population14no.13	Landrace	Bale	SARC	1	8	2	8	8	6	5	2		6	4	NA	2	4	6	4.3437		40	20	NA	10	20	50	27.69
EDWL-169	2000/01population14no.36	Landrace	Bale	SARC	1	8	2	8	8	8	5	2		4	5	NA	5	4	7	4.8737		40	15	NA	30	15	70	32.9322
EDWL-170	2000/01population14no.45	Landrace	Bale	SARC	1	8	2	6	8	8	5	2		2	6	7	4	5	6	4.5203		10	20	80	20	30	60	27.69
EDWL-171	2000/01population14no.55	Landrace	Bale	SARC	1	8	2	5	7	8	4	2		3	5	7	5	5	6	5.0534		15	20	80	40	30	70	40.4663
EDWL-172	2000/01population14no.60	Landrace	Bale	SARC	1	7	2	3	5	7	5	2		3	5	6	4	5	7	4.9032		15	15	50	15	20	60	28.5665
EDWL-198	2000/01population25-23BDIno.105	Landrace	Bale	SARC	1	8	6	7	7	7	6	8		4	6	6	7	5	6	5.5038		30	40	30	60	40	50	39.7226
EDWL-199	2000/02population82no.4	Landrace	Bale	SARC	1	8	8	6	8	8	7	2		7	7	8	7	7	8	7.0052		50	60	90	90	80	80	69.4723
EDWL-3	WC-2no.85	Landrace	Wello	DZARC	2	8	2	7	7	3	6	2		7	6	5	6	6	6	5.8041		50	30	40	80	40	70	48.6475
EDWL-5	WC-10no.75	Landrace	Wello	DZARC	2	2	1	2	2	6	2	2		3	1	1	2	1	3	2.0505		10	2	2	5	2	20	8.6341
EDWL-9	DW-K-Ino.136	Landrace	DZARC	DZARC	2	8	8	7	8	7	8	7		7	7	8	7	7	8	7.0052		70	60	90	90	90	50	69.4723
EDWL-10	DW-A-Ino.71	Landrace	Akaki	DZARC	2	8	8	5	6	7	6	5		5	6	5	4	5	6	5.0534		40	15	30	20	30	70	33.0289
EDWL-11	DW-A-Ino.80	Landrace	Akaki	DZARC	2	6	7	7	4	6	6	2		5	5	6	4	4	6	4.9032		40	20	40	30	30	60	35.2601
EDWL-12	DW-A-Ino.130	Landrace	Akaki	DZARC	2	8	7	6	7	7	8	5		5	3	7	3	3	5	4.3026		50	20	60	20	20	40	33.7727
EDWL-13	DW-A-4no.17	Landrace	Akaki	DZARC	2	7	6	7	5	3	4	2		4	2	5	3	3	4	3.5519		20	5	40	20	10	40	22.6165
EDWL-14	DW-A-4no.36	Landrace	Akaki	DZARC	2	5	8	6	5	3	7	3		3	2	2	1	2	4	2.5009		20	5	5	2	5	20	11.0141
EDWL-15	DW-B-3no.28	Landrace	Bichena	DZARC	2	8	6	8	6	7	5	4		6	8	8	6	6	7	6.5548		40	30	70	40	50	30	41.2101
EDWL-17	DW-A-3no.73	Landrace	Akaki	DZARC	2	7	7	7	4	4	5	4		4	4	6	3	4	6	4.4528		30	15	60	30	15	30	29.3102
EDWL-18	CD-no.32	Landrace	USA	DZARC	2	2	1	5	1	0	4	1		2	1	6	1	1	6	2.9513		5	2	20	2	2	20	10.1216
EDWL-19	CD-1no.65	Landrace	USA	DZARC	2	8	7	2	7	2	2	2		4	6	6	4	6	7	5.3536		20	10	50	30	30	40	29.3102
EDWL-20	CD-1no.89	Landrace	USA	DZARC	2	2	6	7	4	3	2	2		4	2	4	1	3	2	2.8012		40	5	15	2	5	5	13.2453
EDWL-21	DW-B1no.34	Landrace	Bichena	DZARC	2	8	7	5	5	7	6	2		4	4	5	4	8	8	5.3536		30	10	20	20	70	50	32.2852
EDWL-32	WC-1no.109	Landrace	Wello	DZARC	2	3	4	2	5	2	2	2		3	2	2	1	1	3	2.2006		15	5	5	2	2	5	7.5929
EDWL-33	WC-2no.1	Landrace	Wello	DZARC	2	8	8	5	6	5	5	3		3	3	3	1	3	5	3.1015		15	10	10	2	5	30	13.2453
EDWL-36	WC-2no.41	Landrace	Wello	DZARC	2	2	5	2	1	2	2	2		3	2	1	1	1	1	1.7502		15	10	2	2	2	2	7.4441
EDWL-38	WC-2no.58	Landrace	Wello	DZARC	2	8	8	5	7	5	4	2		7	4	5	1	1	4	3.7021		40	10	30	2	2	20	18.0053
EDWL-39	WC-2no.80	Landrace	Wello	DZARC	2	8	6	7	7	7	6	2		7	4	5	3	5	5	4.7531		40	10	30	20	30	30	26.3352
EDWL-43	WC-4no.85	Landrace	Wello	DZARC	2	2	2	3	2	3	3	2		5	4	6	5	5	5	4.9032		30	10	30	60	40	30	32.2852
EDWL-44	WC-4no.101	Landrace	Wello	DZARC	2	2	8	3	8	7	3	8		7	5	6	5	3	4	4.9032		60	10	50	40	5	15	29.3102
EDWL-45	WC-5no.99	Landrace	Wello	DZARC	2	8	6	5	8	3	8	2		5	7	3	3	5	5	4.6029		20	30	50	30	40	40	33.7727
EDWL-46	WC-6no.50	Landrace	Wello	DZARC	2	6	7	8	6	8	5	2		3	4	2	2	1	3	2.651		10	10	10	5	2	5	8.7829
EDWL-47	WC-8no.57	Landrace	Wello	DZARC	2	5	6	3	6	8	2	2		3	1	2	1	0	2	1.7502		15	2	10	2	0	5	7.5929
EDWL-49	WC-12no.28	Landrace	Wello	DZARC	2	8	6	3	7	7	7	2		3	4	5	5	7	7	5.0534		15	15	15	30	40	50	27.079
EDWL-50	WC-12no.36	Landrace	Wello	DZARC	2	6	3	4	4	2	2	2		3	3	3	1	5	5	3.4018		10	5	15	2	20	30	14.7328
EDWL-51	WC-12no.40	Landrace	Wello	DZARC	2	5	2	6	3	2	3	2		4	3	3	2	2	5	3.2516		10	5	15	5	2	20	11.0141
EDWL-52	WC-12no.53	Landrace	Wello	DZARC	2	7	8	3	6	5	3	7		6	5	3	4	3	7	4.6029		10	10	10	20	10	40	17.4103
EDWL-53	WC-12no.70	Landrace	Wello	DZARC	2	2	1	3	5	2	4	2		3	3	3	1	1	1	2.2006		10	10	10	2	2	2	7.8904
EDWL-55	WC-14no.29	Landrace	Wello	DZARC	2	7	7	3	7	3	4	4		4	4	3	3	3	5	3.7021		10	10	10	5	5	25	12.2041
EDWL-56	WC-14no.53	Landrace	Wello	DZARC	2	2	2	2	7	4	2	2		3	2	2	1	3	6	2.9513		10	5	5	2	5	25	10.2704
EDWL-57	WC-14no.61	Landrace	Wello	DZARC	2	3	3	6	4	4	6	4		2	3	4	3	5	5	3.7021		5	5	20	10	20	30	15.9228
EDWL-58	WC-14no.72	Landrace	Wello	DZARC	2	7	8	7	5	6	6	3		4	3	3	5	5	6	4.3026		50	5	10	60	15	30	27.8227
EDWL-59	WC-15no.105	Landrace	Wello	DZARC	2	8	7	6	2	4	7	2		2	4	3	3	4	5	3.5519		10	5	10	20	15	50	18.8978
EDWL-60	WC-16no.57	Landrace	Wello	DZARC	2	8	8	8	6	6	8	7		7	8	6	7	5	8	6.5548		60	20	40	80	30	40	42.6976
EDWL-61	WC-16no.88	Landrace	Wello	DZARC	2	8	3	6	8	5	8	2		7	7	4	5	6	6	5.6539		30	30	40	40	40	40	35.2601
EDWL-68	DW-A-Ino.27	Landrace	Akaki	DZARC	2	8	8	5	7	6	6	2		3	4	5	6	3	7	4.6029		10	15	40	50	20	45	29.3102
EDWL-69	DW-A-Ino.33	Landrace	Akaki	DZARC	2	8	8	8	7	4	6	4		4	4	4	3	3	7	4.1525		20	15	30	30	30	50	28.5665
EDWL-70	DW-A-Ino.48	Landrace	Akaki	DZARC	2	8	7	2	7	6	3	2		6	5	6	1	3	7	4.6029		40	10	50	2	15	60	28.8639
EDWL-71	DW-A-Ino.52	Landrace	Akaki	DZARC	2	8	7	5	6	5	5	2		5	4	6	3	4	7	4.7531		20	20	50	20	20	45	28.5665
EDWL-72	DW-A-Ino.57	Landrace	Akaki	DZARC	2	7	8	7	6	7	6	3		5	5	5	4	4	7	4.9032		40	20	50	20	20	50	32.2852
EDWL-73	DW-A-Ino.94	Landrace	Akaki	DZARC	2	6	6	8	2	5	7	5		4	5	7	4	3	6	4.7531		60	30	70	20	20	40	38.2351
EDWL-74	DW-A-Ino.1	Landrace	Akaki	DZARC	2	8	8	7	8	7	6	3		7	8	3	5	3	7	5.3536		50	15	5	40	20	30	26.3352
EDWL-75	DW-A-Ino.19	Landrace	Akaki	DZARC	2	8	7	5	5	7	2	2		5	4	3	3	3	5	3.8522		50	20	10	20	15	30	24.104
EDWL-77	DW-A-Ino.50	Landrace	Akaki	DZARC	2	8	7	8	8	7	7	2		7	8	6	8	5	8	6.7049		80	30	40	80	30	40	47.16
EDWL-78	DW-B-3no.22	Landrace	Bichena	DZARC	2	8	6	7	8	4	7	2		5	7	6	6	5	8	5.9542		60	20	40	60	20	60	41.2101
EDWL-79	DW-B-3no.24	Landrace	Bichena	DZARC	2	8	6	7	7	3	5	2		5	7	6	7	5	8	6.1044		40	20	50	80	20	50	41.2101
EDWL-80	DW-B-3no.30	Landrace	Bichena	DZARC	2	6	7	8	7	2	6	2		6	7	5	8	6	7	6.2545		50	40	50	80	40	60	50.135
EDWL-81	DW-B-3no.32	Landrace	Bichena	DZARC	2	6	7	7	7	2	8	2		7	7	5	7	6	8	6.4047		50	20	50	70	30	60	44.1851
EDWL-82	DW-A-3no.38	Landrace	Akaki	DZARC	2	8	8	5	7	7	5	4		6	4	4	3	3	5	4.1525		80	15	40	40	5	40	35.2601
EDWL-83	DW-A-3no.40	Landrace	Akaki	DZARC	2	7	8	5	6	7	7	2		4	5	5	5	5	7	5.0534		20	10	40	60	5	30	27.079
EDWL-84	DW-A-3no.50	Landrace	Akaki	DZARC	2	4	5	6	2	3	5	2		3	6	5	3	3	5	4.1525		40	30	50	50	5	40	34.5164
EDWL-85	DW-A-3no.58	Landrace	Akaki	DZARC	2	8	8	5	8	7	6	2		6	7	7	5	3	5	5.3536		80	40	60	80	10	60	51.6225
EDWL-86	DW-A-3no.60	Landrace	Akaki	DZARC	2	3	8	8	7	5	7	3		4	4	5	6	3	8	4.9032		30	20	50	80	5	60	38.9789
EDWL-87	CD-1no.10	Landrace	USA	DZARC	2	8	8	5	5	5	7	2		6	7	6	1	1	7	4.6029		40	20	40	2	2	35	23.2115
EDWL-88	CD-1no.14	Landrace	USA	DZARC	2	8	8	5	8	8	5	5		5	4	5	4	1	5	4.00235		50	10	30	10	2	20	20.6828
EDWL-89	CD-1no.25	Landrace	USA	DZARC	2	2	2	5	2	6	7	2		2	3	5	3	3	5	3.5519		10	5	30	10	5	30	15.9228
EDWL-90	CD-1no.36	Landrace	USA	DZARC	2	3	2	5	7	2	6	3		3	4	4	3	1	5	3.4018		10	15	40	20	2	20	18.4515
EDWL-91	CD-1no.39	Landrace	USA	DZARC	2	2	3	5	3	3	6	2		3	1	4	1	1	5	2.651		10	2	40	2	2	15	13.0966
EDWL-92	CD-1no.55	Landrace	USA	DZARC	2	3	2	3	3	3	6	3		3	3	4	2	2	5	3.2516		5	5	30	5	5	20	12.9478
EDWL-93	CD-1no.58	Landrace	USA	DZARC	2	3	4	6	2	3	7	2		3	3	2	1	3	5	2.9513		10	5	5	2	5	20	9.5266
EDWL-96	CD-1no.79	Landrace	USA	DZARC	2	5	7	4	6	6	5	3		3	2	2	2	1	3	2.3508		40	5	10	5	2	20	14.7328
EDWL-159	2000/01population37-30BDIno.36	Landrace	Bale	SARC	2	8	8	8	7	8	7	2		5	4	5	1	2	5	3.7021		60	20	40	2	5	30	25.889
EDWL-162	2000/01population37-30BDIno.55	Landrace	Bale	SARC	2	2	8	8	6	8	6	2		4	4	NA	2	3	4	NA		40	10	NA	5	15	25	NA
EDWL-167	2000/01population14no.10	Landrace	Bale	SARC	2	8	8	7	8	3	7	3		5	4	NA	3	3	5	3.99033		40	30	NA	20	20	30	27.69
EDWL-175	2000/01population14no.106	Landrace	Bale	SARC	2	7	6	3	8	7	3	2		6	6	6	3	4	7	5.2035		40	20	40	10	30	40	29.3102
EDWL-176	2000/01population25-23BDIno.1	Landrace	Bale	SARC	2	6	2	4	8	7	4	3		4	5	7	1	3	7	4.4528		30	20	40	2	20	50	26.6327
EDWL-179	2000/01population25-23BDIno.18	Landrace	Bale	SARC	2	8	7	6	8	8	7	5		6	5	5	4	4	7	5.0534		80	30	50	20	40	50	42.6976
EDWL-180	2000/01population25-23BDIno.22	Landrace	Bale	SARC	2	8	8	2	8	8	2	4		5	5	6	3	5	8	5.2035		40	20	50	10	50	50	35.2601
EDWL-181	2000/01population25-23BDIno.24	Landrace	Bale	SARC	2	8	7	3	8	7	3	2		5	5	6	2	5	7	4.9032		60	15	50	5	20	45	31.5414
EDWL-182	2000/01population25-23BDIno.27	Landrace	Bale	SARC	2	7	6	4	7	8	5	2		4	5	5	3	4	8	4.7531		30	10	30	5	30	70	28.5665
EDWL-183	2000/01population25-23BDIno.29	Landrace	Bale	SARC	2	7	6	2	8	7	3	2		6	5	5	7	4	7	5.5038		70	10	30	30	40	60	38.2351
EDWL-184	2000/01population25-23BDIno.35	Landrace	Bale	SARC	2	7	7	2	6	6	8	2		5	5	4	3	5	8	4.9032		30	20	20	15	30	70	30.0539
EDWL-185	2000/01population25-23BDIno.42	Landrace	Bale	SARC	2	5	7	3	8	4	4	2		5	5	4	3	3	8	4.6029		40	20	30	10	30	50	29.3102
EDWL-186	2000/01population25-23BDIno.45	Landrace	Bale	SARC	2	6	6	6	6	7	3	2		6	6	5	4	4	8	5.3536		40	25	30	15	30	50	30.7977
EDWL-187	2000/01population25-23BDIno.48	Landrace	Bale	SARC	2	6	8	3	7	8	5	2		6	5	3	6	3	7	4.9032		60	20	15	40	20	60	34.5164
EDWL-188	2000/01population25-23BDIno.50	Landrace	Bale	SARC	2	6	8	5	8	8	5	2		5	6	5	3	4	7	4.9032		30	25	20	10	30	50	27.079
EDWL-189	2000/01population25-23BDIno.57	Landrace	Bale	SARC	2	7	7	2	7	7	5	2		5	7	4	2	3	7	4.6029		40	25	15	5	15	60	26.3352
EDWL-190	2000/01population25-23BDIno.60	Landrace	Bale	SARC	2	7	7	3	8	5	4	2		5	7	5	3	3	7	4.9032		50	20	40	5	15	50	29.3102
EDWL-191	2000/01population25-23BDIno.64	Landrace	Bale	SARC	2	8	8	2	8	8	6	2		5	6	5	5	3	8	5.2035		30	20	30	30	15	50	28.5665
EDWL-192	2000/01population25-23BDIno.68	Landrace	Bale	SARC	2	8	8	2	8	8	4	3		4	5	4	3	4	7	4.4528		30	30	20	10	15	40	24.104
EDWL-193	2000/01population25-23BDIno.72	Landrace	Bale	SARC	2	8	8	5	8	8	3	2		4	5	4	3	4	8	4.6029		20	20	20	10	15	25	18.8978
EDWL-194	2000/01population25-23BDIno.80	Landrace	Bale	SARC	2	8	8	4	8	7	2	2		3	5	5	1	3	7	4.00235		40	20	25	2	20	30	22.914
EDWL-195	2000/01population25-23BDIno.83	Landrace	Bale	SARC	2	8	8	4	7	6	5	2		5	5	4	4	3	6	4.4528		50	30	20	10	20	40	27.8227
EDWL-196	2000/01population25-23BDIno.90	Landrace	Bale	SARC	2	8	8	3	8	7	4	2		7	5	4	4	4	7	5.0534		60	20	20	40	20	40	32.2852
EDWL-197	2000/01population25-23BDIno.93	Landrace	Bale	SARC	2	7	8	4	7	7	2	2		4	6	4	4	4	7	4.7531		30	20	20	20	15	30	22.6165
EDWL-76	DW-A-Ino.21	Landrace	Akaki	DZARC	3	8	2	3	8	8	3	2		6	7	3	6	5	7	5.5038		40	30	15	60	30	30	33.0289
EDWL-101	Gojam-24no.31	Landrace	Gojam	DZARC	3	8	6	8	5	5	8	1		4	3	3	5	1	4	3.4018		30	5	10	50	2	20	19.939
EDWL-104	Megenagna	Cultivar	DZARC	DZARC	3	8	8	7	7	3	7	2		3	3	3	6	2	6	3.8522		20	5	10	40	5	20	17.4103
EDWL-105	Werer	Cultivar	DZARC	DZARC	3	3	7	5	2	2	5	2		1	2	1	NA	NA	NA	1.8688		2	10	2	NA	NA	NA	9.2647
EDWL-106	Mettaya	Cultivar	DZARC	DZARC	3	6	6	6	7	4	8	3		5	3	3	1	3	5	3.7812		10	10	10	2	5	20	13.5626
EDWL-107	Ejersa	Cultivar	SARC	SARC	3	6	7	8	5	5	8	1		3	1	3	1	4	4	2.8012		10	2	5	2	5	10	7.5929
EDWL-108	Flakit	Cultivar	DZARC	DZARC	3	8	5	8	6	5	7	2		2	3	3	3	3	7	3.5519		10	5	5	10	5	20	10.7166
EDWL-109	Ude	Cultivar	DZARC	DZARC	3	8	3	7	6	3	8	2		3	1	1	1	1	7	2.5009		5	2	2	2	2	15	6.7004
EDWL-110	Malefia	Cultivar	DZARC	DZARC	3	7	3	5	8	4	4	2		3	3	4	1	1	3	2.651		5	5	10	2	2	5	6.8492
EDWL-112	Mossobo	Cultivar	DZARC	DZARC	3	8	8	6	8	3	6	2		2	2	2	1	2	4	2.3508		5	5	5	2	5	10	7.2954
EDWL-113	Ginchi	Cultivar	DZARC	DZARC	3	8	8	4	8	7	4	2		3	2	3	3	1	5	2.9513		10	10	30	10	2	15	13.9891
EDWL-114	Toltu	Cultivar	SARC	SARC	3	6	2	4	3	3	4	1		2	3	3	1	1	5	2.651		5	5	5	2	2	20	8.3366
EDWL-115	Yerer	Cultivar	DZARC	DZARC	3	7	7	6	8	6	6	2		3	1	1	2	2	1	1.9003		5	2	2	5	2	2	5.2129
EDWL-116	Obsa	Cultivar	SARC	SARC	3	2	2	4	3	3	2	2		2	1	3	3	1	6	2.8012		5	2	5	20	2	10	9.0804
EDWL-117	Bichena	Cultivar	DZARC	DZARC	3	6	6	5	8	4	5	7		5	3	3	5	1	5	3.7021		40	5	15	20	2	15	16.9641
EDWL-118	Leliso	Cultivar	SARC	SARC	3	7	3	6	7	4	6	2		3	2	2	3	1	4	2.651		10	5	5	10	2	15	9.5266
EDWL-119	Denbi	Cultivar	DZARC	DZARC	3	8	7	7	2	3	7	2		NA	1	3	1	1	5	2.4075		NA	2	5	2	2	15	8.2308
EDWL-120	Tate	Cultivar	SARC	SARC	3	7	2	8	5	2	6	2		2	1	3	3	1	6	2.9375		5	2	10	15	2	15	11.3761
EDWL-121	Hitosa	Cultivar	DZARC	DZARC	3	6	2	6	5	0	6	1		2	2	3	1	1	1	1.9003		5	5	5	2	2	2	5.6592
EDWL-122	Bakalcha	Cultivar	SARC	SARC	3	7	7	6	7	4	6	1		2	3	3	3	1	4	2.8012		5	5	5	5	2	15	8.0391
EDWL-123	Kilinto	Cultivar	DZARC	DZARC	3	7	6	5	7	6	6	2		3	3	3	4	1	3	2.9513		20	10	10	20	2	10	13.2453
EDWL-125	Kokate	Cultivar	DZARC	DZARC	3	5	6	5	5	4	2	2		3	2	3	3	1	1	2.3508		10	5	5	10	2	2	7.5929
EDWL-126	Ilani	Cultivar	SARC	SARC	3	7	7	7	8	7	6	2		3	2	3	4	3	2	2.9513		10	10	5	15	5	5	9.9729
EDWL-161	2000/01population37-30BDIno.51	Landrace	Bale	SARC	3	6	7	8	3	3	4	2		NA	NA	NA	NA	NA	NA	NA		NA	NA	NA	NA	NA	NA	NA
EDWL-174	2000/01population14no.94	Landrace	Bale	SARC	3	7	8	6	5	3	4	2		3	3	2	4	2	5	3.2516		35	5	20	20	5	30	19.6415
